# Supplementary material for: Apophysomycesthailandensis (Mucorales, Mucoromycota), a new species isolated from soil in northern Thailand and its solubilization of non-soluble minerals
Source: MycoKeys. 2019 Jan 29;(45):75–92. doi: 10.3897/mycokeys.45.30813 (PMC6363719; doi:10.3897/mycokeys.45.30813)
Supplement: XML Treatment for Apophysomyces thailandensis [file mycokeys.45.30813-treatment1.xml]

<!DOCTYPE tp:taxon-treatment
  PUBLIC "-//TaxonX//DTD Taxonomic Treatment Publishing DTD v0 20100105//EN" "tax-treatment-NSO.dtd">
<tp:taxon-treatment xmlns:tp="http://www.plazi.org/taxpub"><tp:treatment-meta><kwd-group><label>Taxon classification</label><kwd><named-content xmlns:xlink="http://www.w3.org/1999/xlink" content-type="kingdom">Fungi</named-content></kwd><kwd><named-content xmlns:xlink="http://www.w3.org/1999/xlink" content-type="order">Mucorales</named-content></kwd><kwd><named-content xmlns:xlink="http://www.w3.org/1999/xlink" content-type="family">Saksenaeaceae</named-content></kwd></kwd-group><mixed-citation publication-type="journal"><person-group><name><surname>Khuna</surname><given-names>Surapong</given-names></name><name><surname>Suwannarach</surname><given-names>Nakarin</given-names></name><name><surname>Kumla</surname><given-names>Jaturong</given-names></name><name><surname>Jomkhwan Meerak</surname><given-names/></name><name><surname>Nuangmek</surname><given-names>Wipornpan</given-names></name><name><surname>Kiatsiriroat</surname><given-names>Tanongkiat</given-names></name><name><surname>Saisamorn Lumyong</surname><given-names/></name></person-group><article-title><italic><tp:taxon-name><tp:taxon-name-part taxon-name-part-type="genus" reg="Apophysomyces">Apophysomyces</tp:taxon-name-part><tp:taxon-name-part taxon-name-part-type="species" reg="thailandensis">thailandensis</tp:taxon-name-part></tp:taxon-name></italic> (<tp:taxon-name><tp:taxon-name-part taxon-name-part-type="genus" reg="Mucorales">Mucorales</tp:taxon-name-part></tp:taxon-name>, <tp:taxon-name><tp:taxon-name-part taxon-name-part-type="division">Mucoromycota</tp:taxon-name-part></tp:taxon-name>), a new species isolated from soil in northern Thailand and its solubilization of non-soluble minerals</article-title><source>MycoKeys</source><day>29</day><month>1</month><year>2019</year><volume>2019</volume><issue>45</issue><fpage>75</fpage><lpage>92</lpage><pub-id pub-id-type="doi">10.3897/mycokeys.45.30813</pub-id></mixed-citation></tp:treatment-meta><tp:nomenclature><tp:taxon-name>
              <tp:taxon-name-part taxon-name-part-type="genus" reg="Apophysomyces">Apophysomyces</tp:taxon-name-part>
              <tp:taxon-name-part taxon-name-part-type="species" reg="thailandensis">thailandensis</tp:taxon-name-part>
              <object-id xmlns:xlink="http://www.w3.org/1999/xlink" content-type="mycobank" xlink:type="simple">827677</object-id>
            </tp:taxon-name><tp:taxon-authority>S. Khuna, N. Suwannarach &amp; S. Lumyong</tp:taxon-authority><tp:taxon-status xmlns:xlink="http://www.w3.org/1999/xlink" xlink:type="simple">sp. nov.</tp:taxon-status><xref ref-type="fig" rid="F4">Fig. 4</xref></tp:nomenclature><tp:treatment-sec sec-type="etymology" id="SECID0E3LBI"><title>Etymology.</title><p>For ‘<italic><tp:taxon-name><tp:taxon-name-part taxon-name-part-type="genus" reg="Apophysomyces"/><tp:taxon-name-part taxon-name-part-type="species" reg="thailandensis">thailandensis</tp:taxon-name-part></tp:taxon-name></italic>’, referring to Thailand, where soil containing the new fungus was collected.</p></tp:treatment-sec><tp:treatment-sec sec-type="Holotype" id="SECID0EMMBI"><title>Holotype.</title><p>THAILAND. Chiang Mai Province: Mae Wang District, (<named-content xmlns:xlink="http://www.w3.org/1999/xlink" content-type="dwc:verbatimCoordinates" xlink:type="simple"><named-content content-type="geo-json" specific-use="{&#34;type&#34;:&#34;Point&#34;,&#34;coordinates&#34;:[98.775000,18.612778]}" id="NCID0EVMBI" xlink:type="simple">18°36'46"N, 98°46'30"E</named-content></named-content>), isolated from soil in agricultural area, 8 August 2017, S. Khuna, dried cultures: SDBR-CMUS26; ex-type living culture: TBRC9299</p></tp:treatment-sec><tp:treatment-sec sec-type="Gene sequences" id="SECID0E1MBI"><title>Gene sequences</title><p><bold>(from holotype).</bold> MH733251 (<abbrev xmlns:xlink="http://www.w3.org/1999/xlink" xlink:title="internal transcribed spacers" id="ABBRID0ECNBI" xlink:type="simple">ITS</abbrev>), MH733254 (<abbrev xmlns:xlink="http://www.w3.org/1999/xlink" xlink:title="large subunit" id="ABBRID0EGNBI" xlink:type="simple">LSU</abbrev>), MH733257 (<abbrev xmlns:xlink="http://www.w3.org/1999/xlink" xlink:title="histone 3" id="ABBRID0EKNBI" xlink:type="simple">H3</abbrev>).</p></tp:treatment-sec><tp:treatment-sec sec-type="diagnosis" id="SECID0EONBI"><title>Diagnosis.</title><p>Distinguished from other <italic><tp:taxon-name><tp:taxon-name-part taxon-name-part-type="genus" reg="Apophysomyces">Apophysomyces</tp:taxon-name-part></tp:taxon-name></italic> species by the slightly trapezoidal sporangiospores, and from <italic><tp:taxon-name><tp:taxon-name-part taxon-name-part-type="genus" reg="Apophysomyces">A.</tp:taxon-name-part><tp:taxon-name-part taxon-name-part-type="species" reg="elegans">elegans</tp:taxon-name-part></tp:taxon-name></italic>, <italic><tp:taxon-name><tp:taxon-name-part taxon-name-part-type="genus" reg="Apophysomyces">A.</tp:taxon-name-part><tp:taxon-name-part taxon-name-part-type="species" reg="trapeziformis">trapeziformis</tp:taxon-name-part></tp:taxon-name></italic>, and <italic><tp:taxon-name><tp:taxon-name-part taxon-name-part-type="genus" reg="Apophysomyces">A.</tp:taxon-name-part><tp:taxon-name-part taxon-name-part-type="species" reg="mexicanus">mexicanus</tp:taxon-name-part></tp:taxon-name></italic> by its narrower sporangiospores.</p><p>Colonies on <abbrev xmlns:xlink="http://www.w3.org/1999/xlink" xlink:title="potato dextrose agar" id="ABBRID0E5OBI" xlink:type="simple">PDA</abbrev> attaining a diameter of 90 mm after 2 d at 37 °C, whitish at first, becoming white to cream-colored, reverse concolorous (Fig. <xref ref-type="fig" rid="F4">4A</xref>). Colonies on <abbrev xmlns:xlink="http://www.w3.org/1999/xlink" xlink:title="malt extract agar" id="ABBRID0EGPBI" xlink:type="simple">MEA</abbrev> attaining a diameter of 90 mm after 5 d at 37 °C, flat, whitish, reverse concolorous (Fig. <xref ref-type="fig" rid="F4">4B</xref>). Colonies on <abbrev xmlns:xlink="http://www.w3.org/1999/xlink" xlink:title="Czapek agar" id="ABBRID0EOPBI" xlink:type="simple">CZA</abbrev> attaining a diameter of 90 mm after 4 d at 37 °C, whitish at first, becoming white to cream-colored, with scarce aerial mycelium, reverse concolorous (Fig. <xref ref-type="fig" rid="F4">4C</xref>). On all agar media the hyphae are branched, hyaline, smooth-walled, and have 5–15 µm in diameter (Fig. <xref ref-type="fig" rid="F4">4D</xref>). Sporulation was observed only on <abbrev xmlns:xlink="http://www.w3.org/1999/xlink" xlink:title="Czapek agar" id="ABBRID0E1PBI" xlink:type="simple">CZA</abbrev>. Sporangiophores erect, usually arising singly, emerging from aerial hyphae, at first hyaline but soon becoming light brown, usually straight, slightly tapered towards the apex, unbranched, 60–890 µm in length, 3.75–7.5 µm wide, and smooth-walled. Sporangia apophysate, terminal, pyriform, multispored, white at first, becoming light greyish brown when mature, and 25–58 µm in diameter. Apophyses short, funnel to bell shaped, 21–52 × 19–46 µm (Fig. <xref ref-type="fig" rid="F4">4E</xref>). Sporangiospores slightly trapezoidal in side view, cylindrical in front view, with flattened to slightly concave lateral walls, hyaline to light brown in mass, smooth- and thin-walled, 5–6(9) × 2–3 µm (Fig. <xref ref-type="fig" rid="F4">4F</xref>).</p></tp:treatment-sec><tp:treatment-sec sec-type="Other cultures examined" id="SECID0EGQBI"><title>Other cultures examined.</title><p>THAILAND. Chiang Mai Province: Mae Wang District, (<named-content xmlns:xlink="http://www.w3.org/1999/xlink" content-type="dwc:verbatimCoordinates" xlink:type="simple"><named-content content-type="geo-json" specific-use="{&#34;type&#34;:&#34;Point&#34;,&#34;coordinates&#34;:[98.775000,18.612778]}" id="NCID0EPQBI" xlink:type="simple">18°36'46"N, 98°46'30"E</named-content></named-content>), isolated from soil in agricultural areas, 8 August 2017, S. Khuna, living cultures: SDBR-CMUS24 and SDBR-CMUS219.</p><fig id="F4" position="float" orientation="portrait"><label>Figure 4.</label><caption><p><italic><tp:taxon-name><tp:taxon-name-part taxon-name-part-type="genus" reg="Apophysomyces">Apophysomyces</tp:taxon-name-part><tp:taxon-name-part taxon-name-part-type="species" reg="thailandensis">thailandensis</tp:taxon-name-part></tp:taxon-name></italic> SDBR-CMUS26 (holotype). <bold>A</bold> colony on potato dextrose agar <bold>B</bold> Colony on malt extract agar <bold>C</bold> Colony on Czapek agar <bold>D</bold> Branched, aseptate hyphae <bold>E</bold> Funnel-shaped apophysis <bold>F</bold> Slightly trapezoidal sporangiospores. Scale bars: 10 mm (<bold>A–C</bold>), 10 µm (<bold>D–E</bold>), 20 µm (<bold>F</bold>).</p></caption><graphic xmlns:xlink="http://www.w3.org/1999/xlink" xlink:href="mycokeys-45-075-g004.jpg" position="float" orientation="portrait" xlink:type="simple" id="oo_260620.jpg"/></fig></tp:treatment-sec></tp:taxon-treatment>
